# Supplementary material for: Multiresistant ST59-SCCmec IV-t437 clone with strong biofilm-forming capacity was identified predominantly in MRSA isolated from Chinese children
Source: BMC Infect Dis. 2017 Nov 25;17:733. doi: 10.1186/s12879-017-2833-7 (PMC5702180; doi:10.1186/s12879-017-2833-7)
Supplement: Supplementary file 2 — Raw OD value of all isolates. (XLSX 14 kb) [file 12879_2017_2833_MOESM2_ESM.xlsx]

## Sheet: Sheet1
Isolates	MRSA/MSSA	MLST	spa type	SCCmec type (for MRSA)	OD Value
1	MRSA	59	t437	IV	0.879
2	MRSA	59	t441	IV	1.065
3	MRSA	22	t309	V	0.704
4	MRSA	1	t114	IV	1.084
5	MRSA	59	t437	IV	0.872
6	MRSA	59	t437	IV	1.078
7	MRSA	59	t437	IV	0.661
8	MRSA	30	t021	IV	0.309
9	MRSA	59	t441	NT	0.856
10	MRSA	59	t437	IV	0.742
11	MRSA	59	t437	IV	0.917
12	MRSA	59	t3590	IV	0.783
13	MRSA	59	t437	IV	0.804
14	MRSA	59	t437	IV	0.976
15	MRSA	59	t437	IV	0.961
16	MRSA	59	t437	IV	1.244
17	MRSA	59	t437	IV	0.561
18	MRSA	59	t437	IV	0.662
19	MRSA	59	t437	IV	0.652
20	MRSA	59	t437	IV	1.031
21	MRSA	338	t437	V	0.585
22	MRSA	1224	t437	IV	0.878
23	MRSA	59	t441	IV	0.796
24	MRSA	59	t437	IV	0.669
25	MRSA	59	t437	IV	0.489
26	MRSA	59	t437	IV	0.857
27	MRSA	59	t437	IV	0.75
28	MRSA	59	t437	IV	0.531
29	MRSA	59	t1751	IV	0.75
30	MRSA	59	t437	IV	0.454
31	MRSA	121	t8660	V	0.325
32	MRSA	59	t437	IV	0.24
33	MRSA	59	t437	IV	0.532
34	MRSA	1821	t4549	NT	0.22
35	MRSA	59	t437	IV	0.295
36	MRSA	59	t437	IV	0.691
37	MRSA	896	t309	V	0.438
38	MRSA	59	t437	IV	0.744
39	MRSA	59	t172	IV	0.801
40	MRSA	59	t172	IV	0.83
41	MRSA	97	t267	V	0.591
42	MRSA	59	t437	IV	0.881
43	MRSA	1	t114	IV	0.744
44	MRSA	59	t437	IV	0.591
45	MRSA	59	t437	IV	0.455
46	MRSA	59	t163	IV	0.423
47	MRSA	59	t437	IV	0.682
48	MRSA	59	t437	IV	0.245
49	MRSA	59	t437	IV	0.682
50	MRSA	59	t3515	IV	0.854
51	MRSA	59	t437	IV	0.485
52	MRSA	59	t437	IV	0.607
53	MRSA	59	t437	IV	0.238
54	MRSA	22	t309	NT	0.198
55	MRSA	59	t437	IV	0.358
56	MRSA	59	t437	IV	0.392
57	MRSA	1	t114	IV	0.487
58	MRSA	338	t441	V	0.628
59	MRSA	59	t437	IV	2.097
60	MRSA	6	t12946	IV	0.602
61	MSSA	22	t309		0.693
62	MSSA	398	t571		0.278
63	MSSA	59	t437		0.545
64	MSSA	5	t002		0.509
65	MSSA	22	t309		0.334
66	MSSA	15	t084		0.181
67	MSSA	6	t701		0.219
68	MSSA	15	t084		0.487
69	MSSA	188	t189		1.232
70	MSSA	5	t002		0.381
71	MSSA	22	t309		0.509
72	MSSA	1	t127		0.758
73	MSSA	188	t189		1.073
74	MSSA	398	t571		0.255
75	MSSA	398	t034		0.343
76	MSSA	59	t437		0.301
77	MSSA	22	t309		0.299
78	MSSA	7	t309		0.364
79	MSSA	188	t189		1.026
80	MSSA	5	t002		0.697
81	MSSA	59	t163		0.523
82	MSSA	6	t701		0.296
83	MSSA	15	t084		0.275
84	MSSA	22	t309		0.415
85	MSSA	188	t189		1.197
86	MSSA	5	t1818		0.648
87	MSSA	398	t571		0.396
88	MSSA	25	t078		0.284
89	MSSA	5	t002		1.012
90	MSSA	398	t034		0.399
91	MSSA	25	t167		0.304
92	MSSA	22	t310		0.769
93	MSSA	121	t2092		0.485
94	MSSA	6	t701		0.642
95	MSSA	22	t309		0.278
96	MSSA	7	t091		1.042
97	MSSA	7	t091		2.012
98	MSSA	25	t660		0.237
99	MSSA	7	t796		0.636
100	MSSA	25	t078		0.196
101	MSSA	22	t309		0.27
102	MSSA	950	t1062		0.345
103	MSSA	6	t701		0.416
104	MSSA	22	t309		0.576
